# Supplementary material for: Randomised controlled trials of antidepressant and anti-anxiety medications for people with autism spectrum disorder: systematic review and meta-analysis
Source: BJPsych Open. 2021 Oct 1;7(6):e179. doi: 10.1192/bjo.2021.1003 (PMC8503912; doi:10.1192/bjo.2021.1003)
Supplement: Supplementary file 1 [file bjosup.zip]

Archive with 2 entries (2 files):
- S2056472421010036sup001.docx
- S2056472421010036sup002.docx
